# Supplementary material for: Changes in tobacco and alcohol consumption during the COVID-19 pandemic in India: a propensity score matching approach
Source: BMJ Glob Health. 2024 Nov 24;9(11):e013295. doi: 10.1136/bmjgh-2023-013295 (PMC11603733; doi:10.1136/bmjgh-2023-013295)
Supplement: online supplemental file 2 [file bmjgh-9-11-s002.xlsx]

## Sheet: Table B1
Table B1: Propensity score results of the effect of COVID-19 on alcohol and tobacco consumption by subsample
Outcome	Sample	Average treatment effect	P-value	Lower bound	Upper Bound	Sample size	Sample	Average treatment effect	P-value	Lower bound	Upper Bound	Sample size
Consume any form of tobacco (%)	Low-wealth	-2.7	0	-3.4	-2.1	327986	High-wealth	-0.6	0	-0.8	-0.3	414539
Consume cigarettes (%)		-0.9	0	-1	-0.7	327986		-0.4	0	-0.5	-0.2	414539
Consume bidi (%)		-0.6	0	-0.8	-0.4	327986		-0.1	0.034	-0.2	0	414539
Consume smokeless tobacco (%)		-2.1	0	-2.7	-1.5	327986		-0.4	0	-0.6	-0.2	414539
Number of cigarettes consumed in previous 24 hours		-0.4	0.274	-1	0.3	5738		-0.2	0.675	-0.9	0.6	7238
Number of bidis consumed in previous 24 hours		-0.8	0.014	-1.5	-0.2	7091		0.1	0.867	-0.7	0.9	4505
Daily cigarette consumer (%)		-0.3	0	-0.4	-0.1	327986		-0.1	0.004	-0.2	0	414539
Daily bidi consumer (%)		-0.6	0	-0.8	-0.4	327986		-0.1	0.04	-0.2	0	414539
Daily smokeless tobacco consumer (%)		-1.6	0	-2.1	-1.1	327986		-0.4	0	-0.6	-0.3	414539
Recently initiated cigarettes (%)		0.2	0.92	-3	3.3	5672		-3.1	0.045	-6.2	-0.1	6934
Recently initiated bidis (%)		-1	0.357	-3	1.1	7041		-0.6	0.605	-2.9	1.7	4474
Recently initiated smokeless tobacco (%)		-1.9	0	-2.8	-1	39534		-1.7	0.01	-3	-0.4	20331
Exposed to second-hand smoke (%)		-5.9	0	-6.9	-4.9	327986		-2.9	0	-3.5	-2.3	414539
Consume alcohol (%)		-0.1	0.529	-0.5	0.3	327986		-0.5	0	-0.7	-0.3	414539
Daily alcohol consumer (%)		0	0.852	-0.2	0.2	327986		-0.1	0.001	-0.2	0	414539
Recently initiated of alcohol (%)		-1.3	0.022	-2.5	-0.2	18700		-1.2	0.069	-2.6	0.1	13573
Consume any form of tobacco (%)	Rural	-1.4	0	-1.7	-1	564498	Urban	-0.8	0	-1.2	-0.4	178027
Consume cigarettes (%)		-0.6	0	-0.7	-0.5	564498		-0.3	0.002	-0.6	-0.1	178027
Consume bidi (%)		-0.4	0	-0.5	-0.2	564498		0	0.956	-0.2	0.2	178027
Consume smokeless tobacco (%)		-1	0	-1.3	-0.6	564498		-0.6	0	-0.9	-0.3	178027
Number of cigarettes consumed in previous 24 hours		-0.2	0.636	-0.8	0.5	9268		-0.4	0.315	-1.1	0.4	3708
Number of bidis consumed in previous 24 hours		-0.9	0.003	-1.4	-0.3	9741		0.8	0.157	-0.3	1.8	1855
Daily cigarette consumer (%)		-0.2	0	-0.3	-0.1	564498		-0.1	0.063	-0.3	0	178027
Daily bidi consumer (%)		-0.3	0	-0.5	-0.2	564498		0	0.864	-0.1	0.2	178027
Daily smokeless tobacco consumer (%)		-0.8	0	-1.1	-0.5	564498		-0.6	0	-0.9	-0.3	178027
Recently initiated cigarettes (%)		-1.6	0.208	-4.2	0.9	9082		-2.9	0.097	-6.3	0.5	3524
Recently initiated bidis (%)		-1.4	0.095	-3.1	0.2	9679		-1.2	0.551	-5	2.7	1836
Recently initiated smokeless tobacco (%)		-1.5	0	-2.3	-0.8	49209		-2.7	0.006	-4.7	-0.8	10656
Exposed to second-hand smoke (%)		-4.4	0	-5.1	-3.7	564498		-3.8	0	-4.7	-3	178027
Consume alcohol (%)		-0.1	0.554	-0.3	0.2	564498		-0.4	0.009	-0.7	-0.1	178027
Daily alcohol consumer (%)		0	0.984	-0.1	0.1	564498		-0.1	0.168	-0.2	0	178027
Recently initiated of alcohol (%)		-1.4	0.006	-2.4	-0.4	26342		-1.7	0.087	-3.7	0.3	5931
Consume any form of tobacco (%)	Female	-1.1	0	-1.4	-0.8	652274	Male	-4	0	-5.1	-2.9	90251
Consume cigarettes (%)		-0.1	0	-0.2	-0.1	652274		-4.5	0	-5.4	-3.7	90251
Consume bidi (%)		-0.1	0.001	-0.2	0	652274		-2.4	0	-3.2	-1.7	90251
Consume smokeless tobacco (%)		-1	0	-1.2	-0.7	652274		-1.7	0.001	-2.8	-0.7	90251
Number of cigarettes consumed in previous 24 hours		3.2	0.329	-3.2	9.7	1181		-0.3	0.087	-0.6	0	11795
Number of bidis consumed in previous 24 hours		0.8	0.624	-2.3	3.8	1602		-0.9	0.001	-1.4	-0.4	9994
Daily cigarette consumer (%)		0	0.006	0	0	652274		-2	0	-2.5	-1.4	90251
Daily bidi consumer (%)		-0.1	0.004	-0.1	0	652274		-2.3	0	-3.1	-1.6	90251
Daily smokeless tobacco consumer (%)		-0.8	0	-1	-0.5	652274		-1.9	0	-2.9	-0.9	90251
Recently initiated cigarettes (%)		-10.4	0.148	-24.4	3.7	949		-0.9	0.392	-2.8	1.1	11657
Recently initiated bidis (%)		-1.2	0.713	-7.7	5.2	1510		-0.9	0.205	-2.4	0.5	10005
Recently initiated smokeless tobacco (%)		-1.5	0.005	-2.6	-0.5	35634		-1.4	0.003	-2.4	-0.5	24231
Exposed to second-hand smoke (%)		-4.5	0	-5.2	-3.9	652274		-4.2	0	-5.3	-3.1	90251
Consume alcohol (%)		-0.1	0.403	-0.2	0.1	652274		-2.5	0	-3.5	-1.4	90251
Daily alcohol consumer (%)		0	0.606	0	0.1	652274		-0.6	0.005	-1.1	-0.2	90251
Recently initiated of alcohol (%)		-4.7	0	-7	-2.4	10974		0.2	0.707	-0.7	1.1	21299
Consume any form of tobacco (%)	Young	-0.8	0	-1.1	-0.4	275811	Old	-1.5	0	-1.9	-1	466714
Consume cigarettes (%)		-0.5	0	-0.6	-0.3	275811		-0.6	0	-0.7	-0.4	466714
Consume bidi (%)		-0.1	0.036	-0.2	0	275811		-0.5	0	-0.6	-0.3	466714
Consume smokeless tobacco (%)		-0.4	0.008	-0.8	-0.1	275811		-1.1	0	-1.5	-0.7	466714
Number of cigarettes consumed in previous 24 hours		0.5	0.306	-0.5	1.5	3057		0	0.962	-0.5	0.5	9912
Number of bidis consumed in previous 24 hours		1	0.238	-0.7	2.7	1200		-0.7	0.006	-1.2	-0.2	10395
Daily cigarette consumer (%)		-0.1	0.048	-0.2	0	275811		-0.2	0	-0.3	-0.1	466714
Daily bidi consumer (%)		-0.1	0.111	-0.2	0	275811		-0.5	0	-0.6	-0.3	466714
Daily smokeless tobacco consumer (%)		-0.4	0.011	-0.6	-0.1	275811		-0.9	0	-1.3	-0.6	466714
Recently initiated cigarettes (%)		-0.7	0.782	-5.8	4.4	2988		-1.7	0.122	-3.8	0.4	9613
Recently initiated bidis (%)		1.3	0.72	-5.9	8.5	1191		-1	0.176	-2.4	0.4	10323
Recently initiated smokeless tobacco (%)		-1.6	0.112	-3.6	0.4	10361		-1.6	0	-2.3	-0.8	49504
Exposed to second-hand smoke (%)		-4.9	0	-5.9	-3.9	275811		-4.2	0	-4.8	-3.5	466714
Consume alcohol (%)		-0.4	0	-0.7	-0.2	275811		-0.1	0.42	-0.4	0.2	466714
Daily alcohol consumer (%)		0.1	0.035	0	0.1	275811		-0.1	0.09	-0.2	0	466714
Recently initiated of alcohol (%)		-3	0.043	-5.8	-0.1	5279		-1.3	0.009	-2.3	-0.3	26994
Note: All outcome variables are binary (No=0, Yes=1) except for number of cigarettes/bidis consumed in previous 24-hour period. Recent initiation refers to initiation within the previous eight months.
